# Supplementary material for: Does Parenting Perfectionism Ironically Increase Violent Behaviors from Parent towards Children?
Source: Children (Basel). 2023 Oct 19;10(10):1704. doi: 10.3390/children10101704 (PMC10605908; doi:10.3390/children10101704)
Supplement: Supplementary file 1 [file children-10-01704-s001.zip]

Archive with 1 entries (1 files):
- children-2652696-supplementary.pdf
